# Supplementary material for: Assessments of prostate cancer cell functions highlight differences between a pan‐PI3K/mTOR inhibitor, gedatolisib, and single‐node inhibitors of the PI3K/AKT/mTOR pathway
Source: Mol Oncol. 2024 Aug 2;19(1):225–47. doi: 10.1002/1878-0261.13703 (PMC11705819; doi:10.1002/1878-0261.13703)
Supplement: Supplementary file 2 — Table S1. GR values in PC cell lines treated with PAM inhibitors for 72 h in medium plus charcoal‐stripped FBS and 1 nm DHT. Table S2. Cell viability (% inhibition) in PC cell lines treated with PAM inhibitors for 72 h. Table S3. GR values in PC cell lines treated with PAM inhibitors for 72 h. Table S4. Cell Cycle analysis in PC cell lines treated with PAM inhibitors for 48 h. Table S5. EdU incorporation (% inhibition) in PC cell lines treated with PAM inhibitors for 48 h. Table S6. Cell death and apoptosis in PC cell lines treated with PAM inhibitors for 48 h. Table S7. Cell death induction in PC cells treated with PAM inhibitors for 48 h. Table S8. p4EBP1 inhibition in PC cells treated with PAM inhibitors for 48 h. Table S9. Inhibition of OPP incorporation, pRPS6, and p4EBP1 in PC cells treated with PAM inhibitors for 24 h. Table S10. List of genes used in temporal transcript‐mapping plots. Table S11. Lactate produced in PC cell lines treated with PAM inhibitors for 24 h. Table S12. Glucose uptake in PC cells treated with PAM inhibitors for 4 h. Table S13. OCR in PC cell lines treated with PAM inhibitors for 24 h. Table S14. Du145 Cell migration after 24 h treatment with PAM inhibitors. Table S15. Tumor volume in individual 22RV1 xenograft mice treated with vehicle or gedatolisib. Table S16. Tumor volume in individual PC3 xenograft mice treated with vehicle or gedatolisib. [file MOL2-19-225-s002.xlsx]

## Sheet: Table S1
		Table S1. GR values in PC cell lines treated with PAM inhibitors for 72 hours in medium plus charcoal-stripped FBS and 1 nM DHT
		Gedatolisib				Samotolisib				Capivasertib				Everolimus
		4.1 nM	12 nM	37 nM	111 nM	4.1 nM	12 nM	37 nM	111 nM	111 nM	333 nM	1000 nM	3000 nM	1.4 nM	4.1 nM	12 nM	37 nM
	22RV1	0.73	0.3	-0.06	-0.29	1.02	0.94	0.38	0.09	0.86	0.71	0.52	0.4	0.82	0.78	0.64	0.51
	LNCaP	0.9	0.01	-0.53	-0.74	1.02	0.76	-0.28	-0.5	0.02	-0.67	-0.84	-0.92	0.85	0.71	0.35	-0.08
	C4-2	0.47	0.01	-0.34	-0.5	0.92	0.66	0.54	-0.11	0.33	-0.26	-0.5	-0.6	0.73	0.55	0.37	0.1
	PC3	0.95	0.55	-0.08	-0.3	0.97	0.64	0.04	-0.13	1	0.98	0.84	0.71	0.46	0.39	0.31	0.27

## Sheet: Table S2
	Table S2. Cell viability (% inhibition) in PC cell lines treated with PAM inhibitors for 72 hours
		Gedatolisib							Samotolisib							Alpelisib							Capivasertib (nM)							Everolimus						Copanlisib							Taselisib
		1.4 nM	4.1 nM	12 nM	37 nM	111 nM	333 nM	1000 nM	1.4 nM	4.1 nM	12 nM	37 nM	111 nM	333 nM	1000 nM	1.4 nM	4.1 nM	12 nM	37 nM	111 nM	333 nM	1000 nM	1.4 nM	4.1 nM	12 nM	37 nM	111 nM	333 nM	1000 nM	1.4 nM	4.1 nM	12 nM	37 nM	111 nM	333 nM	1.4 nM	4.1 nM	12 nM	37 nM	111 nM	333 nM	1000 nM	1.4 nM	4.1 nM	12 nM	37 nM	111 nM	333 nM	1000 nM
	22RV1	0.175077	0.294366	0.546512	0.793985	0.876822	0.916245	0.925334	0.0231155	0	0	0.187651	0.681628	0.767487	0.863469	0.107122	0.217697	0.3263	0.399226	0.444068	0.5097	0.519986	0.277841	0.266182	0.317324	0.463689	0.589198	0.6767	0.78445	0.489414	0.534363	0.549716	0.557793	0.565926	0.569892	0	0	0.00768444	0.58167	0.663775	0.791062	0.827805	0	0.112011	0.273056	0.455457	0.550638	0.594921	0.653033
	MDA-PCa-2b	0.0354667	0	0.0838714	0.360119	0.448875	0.526091	0.582415	0	0.00772442	0.0667617	0	0.0897825	0.236898	0.317661	0.0528258	0.227744	0.236707	0.25796	0.186337	0.201206	0.283701	0	0	0	0	0.126823	0.171051	0.264735	0.233759	0.29636	0.238297	0.215202	0.248905	0.256602	0.0381811	0.0677753	0.0748896	0	0	0.306805	0.397996	0	0	0	0	0	0	0.0465324
	Du145	0.106722	0.110492	0.195816	0.32052	0.443219	0.510525	0.527937	0	0.0128201	0.126605	0.218022	0.153007	0.296578	0.378432	0	0	0	0.0583492	0	0.0320236	0.0251073	0	0	0.0143517	0.02847	0.0788431	0.140793	0.158095	0.258107	0.247949	0.313155	0.311151	0.304987	0.289142	0.00998671	0.0495272	0.0888067	0.145328	0.175993	0.25915	0.238538	0	0	0	0	0.00522613	0	0
	VCAP	0	0.0674816	0.294977	0.632621	0.760837	0.781042	0.799965	0.0341526	0	0	0	0.191121	0.40691	0.61159	0.110045	0.159413	0.201327	0.257573	0.316547	0.360514	0.421075	0	0	0	0	0.0216823	0.234018	0	0.103728	0.154546	0.104288	0.16638	0.176887	0.194271	0.0306575	0.0255565	0.0814969	0.351773	0.561291	0.671181	0.696763	0.0771332	0.0749632	0.240585	0.32183	0.43109	0.520677	0.589276
	LNCaP	0.0821546	0.117564	0.405306	0.690373	0.771593	0.815562	0.839211	0	0.0775051	0.164948	0.303902	0.631504	0.741029	0.782906	0	0.0382778	0.0444788	0.098531	0.115486	0.201004	0.228668	0.0109125	0.0325106	0.151895	0.548445	0.723633	0.809092	0.879053	0.249598	0.334376	0.346078	0.373518	0.407775	0.421087	0	0	0.0867226	0.140261	0.229993	0.55805	0.657643	0	0.00572181	0	0	0	0.0345159	0.202386
	C4-2	0.0438336	0.110477	0.298187	0.612456	0.712786	0.78255	0.811171	0	0	0.0723388	0.1355	0.529346	0.639005	0.724809	0	0	0	0	0	0	0.0292469	0.070402	0.0797392	0.142959	0.39252	0.564011	0.63339	0.734513	0.471966	0.474599	0.486172	0.48629	0.479638	0.477612	0	0	0	0	0.0387854	0.402407	0.543659	0	0	0	0	0	0	0.0696488
	PC3	0.00932002	0.0780982	0.345949	0.676587	0.756911	0.792379	0.805742	0	0	0.0461775	0.239939	0.628942	0.700744	0.735824	0.0522526	0.0943305	0.14313	0.11897	0.0932709	0.165772	0.139673	0	0	0	0.0993906	0.192648	0.292673	0.398876	0.462241	0.49395	0.505904	0.505399	0.523192	0.508095	0.0522623	0.0395654	0.0714397	0.144059	0.232931	0.602346	0.679828	0	0	0.00377404	0	0.0324973	0.0829326	0.186727
	Average all (n=7)	0.0646534	0.111211	0.310088	0.583809	0.681578	0.732056	0.755968	0.00818116	0.0140071	0.0681187	0.155002	0.415047	0.541236	0.63067	0.0460351	0.105352	0.135992	0.170087	0.165101	0.210031	0.235351	0.0513079	0.0540616	0.0895044	0.218931	0.32812	0.422531	0.45996	0.324116	0.362306	0.363373	0.373676	0.386758	0.3881	0.0187268	0.0260606	0.05872	0.194727	0.271824	0.513	0.577462	0.011019	0.027528	0.0739164	0.111041	0.145636	0.17615	0.249657
	Average PTEN- (n=3)	0.0451028	0.102047	0.349814	0.659805	0.747097	0.79683	0.818708	0	0.025835	0.094488	0.226447	0.596597	0.693593	0.747846	0.0174175	0.0442028	0.0625362	0.0725005	0.0695856	0.122259	0.132529	0.0271048	0.0374166	0.0982849	0.346785	0.493431	0.578385	0.670814	0.394602	0.434308	0.446051	0.455069	0.470202	0.468931	0.0174208	0.0131885	0.0527208	0.0947734	0.167236	0.520934	0.627043	0	0.00190727	0.00125801	0	0.0108324	0.0391495	0.15292
	Averge PTEN+ (n =4)	0.0793164	0.118085	0.280294	0.526811	0.632438	0.683476	0.708913	0.014317	0.00513613	0.0483418	0.101418	0.278885	0.426968	0.542788	0.0674982	0.151213	0.191084	0.243277	0.236738	0.275861	0.312467	0.0694603	0.0665454	0.082919	0.12304	0.204137	0.305641	0.30182	0.271252	0.308305	0.301364	0.312632	0.324176	0.327476	0.0197063	0.0357148	0.0632194	0.269693	0.350265	0.507049	0.540276	0.0192833	0.0467436	0.12841	0.194322	0.246739	0.2789	0.32221
[truncated: 7 more columns]

## Sheet: Table S3
	Table S3. GR values in PC cell lines treated with PAM inhibitors for 72 hours
		Gedatolisib							Samotolisib							Alpelisib							Capivasertib							Everolimus						Copanlisib							Taselisib
		1.4 nM	4.1 nM	12 nM	37 nM	111 nM	333 nM	1000 nM	1.4 nM	4.1 nM	12 nM	37 nM	111 nM	333 nM	1000 nM	1.4 nM	4.1 nM	12 nM	37 nM	111 nM	333 nM	1000 nM	1.4 nM	4.1 nM	12 nM	37 nM	111 nM	333 nM	1000 nM	1.4 nM	4.1 nM	12 nM	37 nM	111 nM	333 nM	1.4 nM	4.1 nM	12 nM	37 nM	111 nM	333 nM	1000 nM	1.4 nM	4.1 nM	12 nM	37 nM	111 nM	333 nM	1000 nM
	22RV1	0.786653	0.643198	0.282254	-0.176881	-0.383575	-0.503652	-0.534666	0.97324	1.23567	1.08535	0.779096	0.0511673	-0.119245	-0.346791	0.890538	0.757793	0.6187	0.520921	0.457594	0.360914	0.345248	0.665126	0.680365	0.61385	0.409131	0.212015	0.060318	-0.155803	0.391257	0.322929	0.299236	0.286494	0.273581	0.267294	1.22867	1.10304	0.990958	0.225539	0.0839457	-0.170335	-0.255861	1.02317	0.870834	0.671593	0.420373	0.275838	0.203467	0.10314
	MDA-PCa-2b	0.868184	1.02162	0.691588	-0.150011	-0.361822	-0.522615	-0.625352	1.42588	0.9705	0.75388	1.06936	0.675348	0.191067	-0.0325696	0.828212	-0.0408138	-0.0917649	-0.165068	0.092289	0.0887055	-0.231691	1.2258	1.49305	1.60085	1.14748	0.555635	0.406094	0.114968	-0.0507747	-0.260283	-0.103872	-0.0159254	-0.140633	-0.161813	0.85845	0.74805	0.722568	1.03093	1.11859	-0.00904577	-0.244407	1.22823	1.27159	1.50461	1.42421	1.54892	1.31063	0.838375
	Du145	0.780008	0.772275	0.597022	0.341981	0.0925439	-0.043523	-0.07865	1.16965	0.973531	0.739112	0.551492	0.68491	0.390843	0.224058	1.06491	1.05594	1.02378	0.941388	1.01141	0.970429	0.975467	1.00727	1.0001	0.970382	0.94126	0.837476	0.710032	0.674421	0.735677	0.747914	0.673129	0.675456	0.682855	0.701354	0.979414	0.898107	0.81701	0.700664	0.637733	0.46733	0.5095	1.1949	1.15347	1.13171	1.01865	0.989209	1.0553	1.02426
	VCAP	1.0412	0.877851	0.459125	-0.189478	-0.449646	-0.491748	-0.53152	0.952553	1.05507	1.05262	1.01178	0.72746	0.394569	0.0411059	0.800352	0.710056	0.632874	0.528837	0.418803	0.336253	0.221539	1.09441	1.11144	1.1234	1.04055	0.969687	0.663732	1.00508	0.792362	0.690645	0.791241	0.666959	0.64593	0.611137	0.957351	0.964572	0.886024	0.482798	0.132315	-0.0718352	-0.122359	0.889909	0.894879	0.653738	0.529285	0.353291	0.203787	0.0817896
	LNCaP	0.86409	0.804867	0.305376	-0.236252	-0.404848	-0.500828	-0.553848	1.19477	0.871833	0.724904	0.485505	-0.118811	-0.340201	-0.429141	1.08471	0.92821	0.914626	0.800071	0.764071	0.584467	0.526416	0.981591	0.94603	0.74688	0.0412831	-0.304105	-0.486297	-0.646824	0.482764	0.306024	0.281934	0.224882	0.154295	0.126954	1.05045	1.01457	0.856166	0.766569	0.613795	0.0229417	-0.171105	1.18505	0.990377	1.05165	1.04181	1.01382	0.942873	0.660898
	C4-2	0.932762	0.829347	0.527437	-0.0277435	-0.225979	-0.373655	-0.437436	1.12603	1.1962	0.88871	0.789714	0.127156	-0.0789084	-0.250728	1.0603	1.04757	1.122	1.19102	1.04752	1.03606	0.974596	0.891617	0.876955	0.777526	0.368711	0.0633514	-0.0679781	-0.270918	0.471729	0.468177	0.452551	0.452286	0.461311	0.464029	1.25558	1.01821	1.00146	1.01977	0.940662	0.351526	0.100986	1.1775	1.16269	1.13727	1.05552	1.05922	1.01268	0.892937
	PC3	0.987508	0.895956	0.513541	-0.0466142	-0.209388	-0.287116	-0.317567	1.05437	1.00673	0.938886	0.670376	0.0434561	-0.0939004	-0.165035	0.946027	0.906459	0.851805	0.880283	0.907832	0.827986	0.85521	1.03096	1.03893	1.05313	0.867202	0.737896	0.593359	0.432106	0.472303	0.428513	0.411766	0.412482	0.386891	0.408631	0.930763	0.947691	0.90501	0.805868	0.680434	0.0919491	-0.0527784	1.02888	1.00832	0.994259	1.00075	0.956768	0.889317	0.746331
	Average all (n=7)	0.894343	0.835017	0.482335	-0.0692855	-0.277531	-0.389019	-0.439863	1.12807	1.04422	0.883352	0.765332	0.312955	0.0491748	-0.137014	0.953578	0.766459	0.724574	0.671064	0.671359	0.600689	0.523826	0.985253	1.02098	0.983717	0.687946	0.438851	0.268466	0.164718	0.47076	0.386274	0.400855	0.386091	0.352033	0.345369	1.03724	0.95632	0.882743	0.718876	0.601068	0.0975044	-0.0337178	1.10395	1.05031	1.02069	0.927228	0.885295	0.802578	0.621104
	Average PTEN- (n=3)	0.92812	0.84339	0.448785	-0.103537	-0.280072	-0.387199	-0.436284	1.12506	1.02492	0.850833	0.648532	0.0172669	-0.171003	-0.281635	1.03035	0.960746	0.962809	0.957123	0.906474	0.816172	0.785407	0.968056	0.953972	0.859178	0.425732	0.165714	0.0130278	-0.161879	0.475599	0.400905	0.382084	0.363217	0.334166	0.333205	1.07893	0.993491	0.92088	0.864068	0.744964	0.155472	-0.0409658	1.13047	1.0538	1.06106	1.03269	1.00993	0.948289	0.766722
	Averge PTEN+ (n =4)	0.869011	0.828736	0.507497	-0.0435971	-0.275625	-0.390384	-0.442547	1.13033	1.05869	0.907742	0.852933	0.534721	0.214308	-0.028549	0.896003	0.620744	0.545898	0.456519	0.495023	0.439076	0.327641	0.998151	1.07124	1.07712	0.884606	0.643703	0.460044	0.409666	0.467131	0.375301	0.414933	0.403246	0.365433	0.354493	1.00597	0.928443	0.85414	0.609982	0.493146	0.0540286	-0.0282818	1.08405	1.04769	0.990411	0.848128	0.791815	0.693295	0.51189
[truncated: 7 more columns]

## Sheet: Table S4
	Table S4. Cell Cycle analysis in PC cell lines treated with PAM inhibitors for 48 hours
			22RV1							LNCaP
			% G0/G1		% S		% G2/M			% G0/G1		% S		% G2/M
	Drug	Conc (nM)	Mean	StD	Mean	StD	Mean	StD		Mean	StD	Mean	StD	Mean	StD
	DMSO	NA	0.43942	0.01264	0.3653	0.01002	0.19522	0.00822		0.67598	0.02715	0.18008	0.02975	0.14388	0.01078
	Gedatolisib	1.4	0.46835	0.00629	0.34715	0.00417	0.1844	0.0024		0.70525	0.00431	0.1505	0.0017	0.1441	0.0058
		4.1	0.5185	0.02249	0.3069	0.01315	0.1744	0.00905		0.6658	0.01612	0.1814	0.01598	0.15265	0.00035
		12	0.50255	0.01633	0.2975	0.01117	0.19995	0.00516		0.63855	0.00021	0.21035	0.01209	0.1511	0.01188
		37	0.5723	0.00127	0.17325	0.01308	0.25445	0.01195		0.73045	0.01223	0.1291	0.02277	0.14045	0.01039
		111	0.67105	0.02977	0.0615	0.01061	0.26715	0.03981		0.8309	0.03097	0.01685	0.02383	0.15225	0.00714
		333	0.69685	0.021	0.02785	0.00841	0.27535	0.01266		0.7728	0.02871	0	0	0.2272	0.02871
		1000	0.72955	0.04448	0.02435	0.00714	0.2461	0.05162		0.8357	0.00778	0	0	0.1643	0.00778
	Samotolisib	1.4	0.45765	0.00884	0.3578	0.00933	0.18455	0.00049		0.7028	0.00311	0.15525	0.00544	0.14175	0.00219
		4.1	0.47855	0.02256	0.34645	0.02892	0.1749	0.00665		0.6945	0.01669	0.16485	0.01619	0.14055	0.00064
		12	0.45815	0.01039	0.33835	0.00431	0.2033	0.00636		0.6451	0.02135	0.1979	0.0099	0.15645	0.0111
		37	0.4299	0.00311	0.3615	0.01089	0.2086	0.00778		0.6215	0.0123	0.2369	0.00071	0.14115	0.01294
		111	0.4875	0.04497	0.32975	0.03147	0.18275	0.01336		0.7105	0.01796	0.11065	0.00078	0.17885	0.01718
		333	0.57785	0.05141	0.18365	0.02298	0.2382	0.028		0.779	0.08231	0.05575	0.04052	0.16525	0.04179
		1000	0.6856	0.04822	0.0458	0.00622	0.2686	0.05445		0.8135	0.00962	0.0074	0.00438	0.17815	0.00403
	Alpelisib	4.1	0.4454	0.01485	0.3701	0.02645	0.18405	0.01138		0.6995	0.00156	0.15125	0.01987	0.1491	0.01838
		12	0.42985	0.0094	0.37765	0.01025	0.19235	0.00064		0.65035	0.00898	0.20545	0.0087	0.14395	0.00021
		37	0.44415	0.0169	0.3611	0.02546	0.1946	0.00877		0.68755	0.02708	0.17505	0.02567	0.13705	0.00191
		111	0.44865	0.01054	0.35365	0.00728	0.1975	0.00354		0.68585	0.00332	0.16515	0.00502	0.1486	0.00863
		333	0.48295	0.00134	0.32915	0.00092	0.1879	0.00226		0.6923	0.08782	0.16285	0.09199	0.14485	0.00417
		1000	0.4841	0.0164	0.333	0.01061	0.18275	0.00559		0.63985	0.01775	0.219	0.01867	0.14075	0.00092
		3000	0.5334	0.0058	0.29215	0.00841	0.1742	0.00226		0.676	0.01824	0.1855	0.01725	0.13845	0.00092
	Capivasertib	4.1	0.52995	0.00247	0.29525	0.0111	0.17475	0.01379		0.7199	0.00283	0.1344	0.01386	0.1457	0.01669
		12	0.5164	0.00919	0.29875	0.01831	0.1847	0.00891		0.691	0.0099	0.162	0.00792	0.14665	0.00191
		37	0.5171	0.01881	0.27935	0.02242	0.20355	0.00361		0.67825	0.01054	0.19905	0.00106	0.1227	0.00948
		111	0.51435	0.01011	0.29665	0.00219	0.18885	0.00813		0.683	0.02857	0.17285	0.01138	0.1439	0.01768
		333	0.52005	0.02185	0.27815	0.01704	0.20175	0.00488		0.7476	0.03352	0.11245	0.02539	0.1399	0.0082
		1000	0.52695	0.01322	0.26925	0.02242	0.2038	0.00919		0.8202	0.01117	0.0297	0.01103	0.1501	0.00014
		3000	0.55445	0.01124	0.23725	0.0046	0.2083	0.01584		0.8756	0.00552	0.012	0.00141	0.11235	0.00403
	Everolimus	0.5	0.49355	0.00092	0.27295	0.01054	0.2335	0.01146		0.6686	0.01471	0.19035	0.00573	0.1411	0.00905
		1.4	0.527	0.0017	0.2428	0.00014	0.22995	0.00134		0.68885	0.00431	0.1585	0.00141	0.15265	0.00573
		4.1	0.51375	0.0012	0.25115	0.00318	0.2349	0.00156		0.6976	0.03974	0.12655	0.05805	0.1758	0.01824
		12	0.5152	0.03253	0.2463	0.03719	0.2385	0.00467		0.67445	0.03132	0.1503	0.03323	0.1752	0.00198
		37	0.5068	0.00085	0.2418	0.01923	0.2514	0.01838		0.76555	0.00021	0.0828	0.00438	0.15105	0.00332
		111	0.5358	0.00467	0.22915	0.00686	0.23455	0.01153		0.6725	0.0058	0.15245	0.02553	0.17505	0.03132
		333	0.5552	0.0099	0.2136	0.00071	0.2312	0.01061		0.6728	0.01994	0.16235	0.01025	0.1646	0.01004

## Sheet: Table S5
	Table S5. EdU incorporation (% inhibition) in PC cell lines treated with PAM inhibitors for 48 hours
		Gedatolisib				Samotolisib				Alpelisib					Capivasertib					Everolimus
		12 nM	37 nM	111 nM	333 nM	12 nM	37 nM	111 nM	333 nM	12 nM	37 nM	111 nM	333 nM	1000 nM	12 nM	37 nM	111 nM	333 nM	1000 nM	12 nM	37 nM	111 nM	333 nM
	22RV1	0.468259	0.816119	0.92113	0.934498	0.0292012	0.25586	0.548466	0.884294	0.0874254	0	0	0.138223	0.200309	0.0213291	0.0704928	0.0199923	0.118468	0.226005	0.61278	0.516977	0.575498	0.535989
	MDA-PCa-2b	0	0	0.907015	0.941702	0	0	0	0.573261	0	0.046784	0	0	0	0.098426	0.131073	0	0	0	0	0	0	0
	Du145	0.0806247	0.212642	0.709054	0.887294	0	0.0220557	0.281342	0.612178	0.229108	0.173102	0.398255	0	0	0.0407345	0.00242718	0.0872731	0.147742	0.214542	0.202828	0.23797	0.264247	0.273744
	LNCaP	0.19404	0.36517	0.879721	0.806347	0	0.136455	0.767337	0.825851	0	0	0.0330061	0	0	0	0	0.222136	0.69048	0.857663	0.598065	0.566486	0.608746	0.61339
	C4-2	0.540307	0.935349	0.930444	0.852417	0.0627787	0.579098	0.863229	0.940811	0	0	0	0.0841805	0.124755	0.0195292	0.0127296	0.200664	0.756554	0.896335	0.644306	0.696362	0.70684	0.604289
	PC3	0.076748	0.265619	0.689905	0.837815	0.0097228	0.186388	0.314439	0.6988	0.030179	0	0	0.00903666	0.0354646	0.0285478	0	0	0.0533719	0.0997104	0.382085	0.439801	0.430079	0.403393
	Average all	0.226663	0.432483	0.839545	0.876679	0.0169504	0.196643	0.462469	0.755866	0.0577854	0.0366477	0.0718768	0.0385734	0.0600881	0.0347611	0.0361204	0.0883443	0.294436	0.382376	0.406677	0.409599	0.430902	0.405134
	Average PTEN-	0.270365	0.522046	0.833357	0.832193	0.0241672	0.300647	0.648335	0.821821	0.0100597	0	0.011002	0.0310724	0.0534065	0.0160256	0.00424321	0.140934	0.500135	0.617903	0.541485	0.56755	0.581888	0.540357
	Averge PTEN+	0.182961	0.34292	0.845733	0.921165	0.00973373	0.0926384	0.276603	0.689911	0.105511	0.0732954	0.132752	0.0460743	0.0667696	0.0534965	0.0679976	0.0357551	0.0887367	0.146849	0.271869	0.251649	0.279915	0.269911

## Sheet: Table S6
	Table S6. Cell death and apoptosis in PC cell lines treated with PAM inhibitors for 48 hours
			22RV1						LNCaP
			% Dead (Zombie+)		% Apoptotic (clCasp3-Hi)		Dead+apoptotic		% Dead (Zombie+)		% Apoptotic (clCasp3-Hi)		Dead+apoptotic
	Drug	Conc (nM)	Mean	StD	Mean	StD	Mean		Mean	StD	Mean	StD	Mean
	DMSO	NA	0.143	0.023	0.036	0.006	0.179		0.12	0.014	0.037	0.006	0.157
	Gedatolisib	1.4	0.073	0.008	0.037	0	0.11		0.065	0.002	0.03	0.002	0.095
		4.1	0.114	0.054	0.04	0.005	0.154		0.103	0.002	0.032	0.008	0.135
		12	0.103	0	0.034	0.003	0.137		0.158	0.001	0.032	0.009	0.19
		37	0.16	0.031	0.094	0.013	0.254		0.477	0.029	0.035	0.003	0.512
		111	0.199	0.039	0.128	0.005	0.327		0.651	0.103	0.054	0.011	0.705
		333	0.267	0.028	0.201	0.004	0.468		0.722	0.008	0.063	0.003	0.785
		1000	0.251	0.039	0.221	0.002	0.472		0.638	0.037	0.129	0.006	0.767
	Samotolisib	1.4	0.092	0.005	0.036	0.007	0.128		0.068	0	0.035	0.017	0.103
		4.1	0.143	0.042	0.045	0.017	0.188		0.089	0.005	0.028	0.004	0.117
		12	0.109	0.03	0.031	0.002	0.14		0.107	0.009	0.032	0.004	0.139
		37	0.112	0.025	0.047	0.003	0.159		0.144	0.024	0.057	0.037	0.201
		111	0.111	0.028	0.032	0.01	0.143		0.278	0.031	0.065	0.053	0.343
		333	0.196	0.054	0.067	0.02	0.263		0.542	0.033	0.045	0.015	0.587
		1000	0.176	0.048	0.088	0.011	0.264		0.373	0.02	0.038	0.006	0.411
	Alpelisib	4.1	0.144	0.019	0.034	0.006	0.178		0.079	0.005	0.081	0.071	0.16
		12	0.122	0.008	0.029	0	0.151		0.103	0.01	0.044	0.002	0.147
		37	0.114	0.01	0.044	0.002	0.158		0.106	0.007	0.083	0.085	0.189
		111	0.184	0.004	0.042	0.003	0.226		0.106	0.003	0.031	0.01	0.137
		333	0.097	0.015	0.033	0.002	0.13		0.193	0.135	0.026	0.009	0.219
		1000	0.17	0.016	0.04	0.011	0.21		0.143	0.004	0.048	0	0.191
		3000	0.12	0.022	0.052	0.015	0.172		0.068	0.007	0.024	0.003	0.092
	Capivasertib	4.1	0.1	0.03	0.048	0.01	0.148		0.112	0.01	0.032	0	0.144
		12	0.114	0.012	0.047	0.002	0.161		0.132	0.004	0.032	0.004	0.164
		37	0.092	0.004	0.043	0.004	0.135		0.228	0.06	0.037	0.006	0.265
		111	0.14	0.036	0.045	0.01	0.185		0.215	0.002	0.048	0.005	0.263
		333	0.113	0.007	0.051	0.002	0.164		0.414	0.01	0.064	0.005	0.478
		1000	0.13	0.011	0.064	0.015	0.194		0.614	0.038	0.105	0.011	0.719
		3000	0.143	0.016	0.103	0	0.246		0.463	0.048	0.241	0.009	0.704
	Everolimus	0.5	0.139	0.041	0.03	0.008	0.169		0.1	0.013	0.037	0.007	0.137
		1.4	0.157	0.011	0.037	0.008	0.194		0.173	0.008	0.03	0.006	0.203
		4.1	0.118	0.006	0.03	0.008	0.148		0.174	0.044	0.031	0.003	0.205
		12	0.128	0.002	0.036	0.003	0.164		0.304	0.003	0.034	0.006	0.338
		37	0.1	0.014	0.035	0.002	0.135		0.245	0.03	0.026	0.004	0.271
		111	0.129	0.015	0.042	0.014	0.171		0.282	0.015	0.046	0.02	0.328
		333	0.103	0.025	0.051	0.015	0.154		0.117	0.005	0.025	0.002	0.142

## Sheet: Table S7
	Table S7. Cell death induction in PC cells treated with PAM inhibitors for 48 hours (Zombie staining)
		Gedatolisib				Samotolisib				Alpelisib					Capivasertib					Everolimus
		12 nM	37 nM	111 nM	333 nM	12 nM	37 nM	111 nM	333 nM	12 nM	37 nM	111 nM	333 nM	1000 nM	12 nM	37 nM	111 nM	333 nM	1000 nM	12 nM	37 nM	111 nM	333 nM
	22RV1	0.0162067	0.182273	0.209973	0.23754	0	0.0270733	0.06194	0.153373	0	0	0.06584	0.04744	0.04344	0.00324	0	0	0	0.0988733	0.03614	0.0351067	0.06574	0.04764
	MDA-PCa-2b	0	0.0114667	0.0813667	0.128517	0	0	0	0	0	0.00223333	3.33333e-05	0	0.000483333	0.00286667	0.0466167	0.00541667	0.0137167	0.0847667	0	0	0	0
	Du145	0.0054	0.0076	0.0184	0.0179	0.0042	0.00195	0.015	0.0229	0	0	0	0.0158917	0.000191667	0	0	0	0.00195	0	0.0023	0.0039	0	0.00315
	LNCaP	0.118017	0.141317	0.317067	0.431217	0.0262667	0.0824167	0.231567	0.292867	0.002425	0.00615833	0.0128917	0.035925	0.0551917	0.0221167	0.0348667	0.0894667	0.202717	0.403967	0.128717	0.125717	0.174667	0.175867
	C4-2	0.11756	0.202393	0.265127	0.316593	0	0.0528267	0.145327	0.301627	0	0	0	0.00469333	0.00122667	0	0.0111933	0.04666	0.15106	0.208727	0.0819933	0.12546	0.09656	0.164293
	PC3	0.00035	0.00885	0.01805	0.02855	0	0.0011	0.0144	0.02125	0.000716667	0	0.00271667	0.00241667	0.00525	0	0	0	0	5e-05	0.00225	0.0069	0.0098	0.0079
	Average all	0.0429222	0.0923167	0.151664	0.193386	0.00507778	0.0275611	0.0780389	0.132003	0.000523611	0.00139861	0.0135803	0.0177278	0.0176306	0.00470389	0.0154461	0.0235906	0.0615739	0.132731	0.0419	0.0495139	0.0577944	0.066475
	Average PTEN-	0.0786422	0.11752	0.200081	0.258787	0.00875556	0.0454478	0.130431	0.205248	0.00104722	0.00205278	0.00520278	0.014345	0.0205561	0.00737222	0.0153533	0.0453756	0.117926	0.204248	0.0709867	0.0860256	0.0936756	0.11602
	Averge PTEN+	0.00720222	0.0671133	0.103247	0.127986	0.0014	0.00967444	0.0256467	0.0587578	0	0.000744444	0.0219578	0.0211106	0.014705	0.00203556	0.0155389	0.00180556	0.00522222	0.0612133	0.0128133	0.0130022	0.0219133	0.01693

## Sheet: Table S8
	Table S8. p4EBP1 inhibition in PC cells treated with PAM inhibitors for 48 hours
		Gedatolisib				Samotolisib				Alpelisib					Capivasertib					Everolimus
		12 nM	37 nM	111 nM	333 nM	12 nM	37 nM	111 nM	333 nM	12 nM	37 nM	111 nM	333 nM	1000 nM	12 nM	37 nM	111 nM	333 nM	1000 nM	12 nM	37 nM	111 nM	333 nM
	22RV1	0.370718	0.675719	0.689092	0.694104	0.205485	0.247929	0.367519	0.532816	0.110082	0.0601512	0.198361	0.150841	0.0735669	0.277533	0.264459	0.136401	0.284166	0.460299	0.368735	0.338299	0.312256	0.290074
	MDA-PCa-2b	0.236833	0.124104	0.603813	0.539289	0.227037	0.195862	0.256449	0.610817	0	0	0	0	0	0.0674083	0.18309	0.10062	0.279475	0.381492	0.42656	0.47916	0.368811	0.308338
	Du145	0.137401	0.262027	0.328408	0.319694	0.101832	0.157942	0.182796	0.140424	0.427268	0.321433	0	0	0	0.0633281	0.211563	0.116904	0.216143	0.134467	0.103744	0.162522	0.101787	0.149228
	LNCaP	0.216193	0.52074	0.906829	0.908397	0.122069	0.291219	0.86182	0.891969	0	0	0	0	0	0.196498	0.114994	0.518407	0.774978	0.893687	0.758475	0.757803	0.818735	0.832904
	C4-2	0.00396635	0.416262	0.502147	0.566167	0.132794	0.155	0.227716	0.354904	0.205733	0.160692	0.131653	0	0	0.158043	0.151026	0	0.0159546	0	0.158462	0.0268935	0.040036	0
	PC3	0.249355	0.311294	0.400188	0.407153	0.0908197	0.214575	0.307689	0.27631	0	0	0	0	0	0.26148	0.244111	0.144689	0.186105	0.121298	0.159313	0.170497	0.112122	0.064602
	Average all	0.202411	0.385024	0.571746	0.572467	0.146673	0.210421	0.367332	0.467874	0.123847	0.0903794	0.0550023	0.0251401	0.0122612	0.170715	0.194874	0.169504	0.292804	0.331874	0.329215	0.322529	0.292291	0.274191
	Average PTEN-	0.156505	0.416099	0.603055	0.627239	0.115228	0.220265	0.465742	0.507728	0.0685778	0.0535641	0.0438843	0	0	0.20534	0.170044	0.221032	0.325679	0.338328	0.35875	0.318398	0.323631	0.299169
	Averge PTEN+	0.248317	0.35395	0.540438	0.517695	0.178118	0.200578	0.268921	0.428019	0.179116	0.127195	0.0661204	0.0502803	0.0245223	0.13609	0.219704	0.117975	0.259928	0.325419	0.29968	0.32666	0.260952	0.249214

## Sheet: Table S9
	Table S9. Inhibition of OPP incorporation, pRPS6 , and p4EBP1 in PC cells treated with PAM inhibitors for 24h
		OPP (% inhibition) at 24h
		Gedatolisib							Samotolisib							Alpelisib							Capivasertib							Everolimus
		1.4 nM	4.1 nM	12 nM	37 nM	111 nM	333 nM	1000 nM	1.4 nM	4.1 nM	12 nM	37 nM	111 nM	333 nM	1000 nM	1.4 nM	4.1 nM	12 nM	37 nM	111 nM	333 nM	1000 nM	1.4 nM	4.1 nM	12 nM	37 nM	111 nM	333 nM	1000 nM	1.4 nM	4.1 nM	12 nM	37 nM	111 nM	333 nM
	22RV1	0	0.07901	0.360333	0.494257	0.688817	0.702659	0.620753	0	0.0989079	0.15946	0.12658	0.418601	0.594601	0.586752	0.339587	0.311657	0.340512	0.251106	0.448497	0.34981	0.327194	0.241666	0.108131	0.114562	0.195235	0.198535	0.145585	0.175153	0.401507	0.319281	0.337044	0.349295	0.334022	0.257829
	MDA-PCa-2b	0	0	0	0.135401	0.303906	0.53191	0.563602	0	0	0	0	0	0.286275	0.300579	0	0.243969	0.158521	0.227925	0	0.264947	0.324005	0	0	0	0	0	0.373346	0.178494	0.00579121	0.0795931	0.16713	0.0976063	0.350046	0.538411
	Du145	0.165235	0	0	0.287353	0.432313	0.600646	0.68191	0.214432	0.0385864	0	0	0.219244	0.537691	0.711239	0.252016	0	0	0.423828	0	0.195127	0.199616	0.0834335	0	0	0.102353	0	0.1138	0.0573584	0.118845	0.122562	0.116982	0.319054	0.318365	0.445441
	LNCaP	0.425168	0.178736	0.672999	0.78365	0.811866	0.889122	0.865568	0.215292	0	0.0467213	0.0409002	0.487997	0.571402	0.77547	0	0	0.0565944	0	0	0	0.118435	0.0926422	0.0696697	0.711345	0.475665	0.522046	0.768365	0.799521	0.123686	0.202212	0.237805	0.388998	0.62423	0.674779
	C4-2	0	0.328653	0	0	0.250341	0.509021	0.567682	0	0.124881	0	0	0	0.107414	0.328608	0	0	0	0	0	0.418338	0	0	0.332511	0.216822	0	0.118915	0	0	0	0	0	0	0	0
	PC3	0	0	0	0.236705	0.597123	0.517965	0.558868	0.219949	0	0	0	0.346788	0.405408	0.57742	0.167338	0	0	0	0	0	0	0.170771	0	0	0	0	0	0	0.0481037	0.298834	0.142367	0.427495	0.154171	0.312362
	Average all	0.0984005	0.0977332	0.172222	0.322894	0.514061	0.62522	0.643064	0.108279	0.0437292	0.0343636	0.0279134	0.245438	0.417132	0.546678	0.12649	0.0926045	0.0926045	0.150476	0.0747494	0.204704	0.161542	0.0980855	0.0850519	0.173788	0.128876	0.139916	0.233516	0.201755	0.116322	0.170414	0.166888	0.263741	0.296806	0.37147
	Average PTEN-	0.141723	0.16913	0.224333	0.340118	0.55311	0.638702	0.664039	0.14508	0.041627	0.0155738	0.0136334	0.278262	0.361408	0.5605	0.0557792	0	0.0188648	0	0	0.139446	0.0394783	0.0878044	0.13406	0.309389	0.158555	0.213654	0.256122	0.266507	0.0572631	0.167015	0.126724	0.272164	0.259467	0.329047
	Averge PTEN+	0.0550783	0.0263367	0.120111	0.305671	0.475012	0.611738	0.622088	0.0714774	0.0458314	0.0531535	0.0421935	0.212615	0.472855	0.532857	0.197201	0.185209	0.166344	0.300953	0.149499	0.269962	0.283605	0.108367	0.0360435	0.0381875	0.0991963	0.0661785	0.21091	0.137002	0.175381	0.173812	0.207052	0.255319	0.334144	0.413894
		p-4EBP1 (% inhibition) at 24h
		Gedatolisib							Samotolisib (nM)							Alpelisib							Capivasertib (nM)
		Geda 1.4	Geda 4.1	Geda 12	Gedaa 37	Geda 111	Geda 333	Geda 1000	Samo 1.4	Samo 4.1	Samo 12	Samo 37	Samo 111	Samo 333	Samo 1000	Alpe 1.4	Alpe 4.1	Alpe 12	Alpe 37	Alpe 111	Alpe 333	Alpe 1000	Capi 1.4	Capi 4.1	Capi 12	Capi 37	Capi 111	Capi 333	Capi 1000	Eve 1.4	Eve 4.1	Eve 12	Eve 37	Eve 111	Eve 333
	22RV1	0.142187	0.0867197	0.141517	0.295517	0.241726	0.124256	0	0.1323	0.0580645	0.115375	0.0808546	0	0	0	0.0714705	0	0.0785086	0.0217009	0	0	0	0.0959363	0.0168412	0.141517	0.135819	0.0032677	0.0344365	0	0.0149979	0.0476749	0	0	0	0
	MDA-PCa-2b	0.0162324	0.029295	0.137139	0.301623	0.407064	0.431831	0.428905	0.0892782	0.0630486	0.04497	0.029295	0.146858	0.199317	0.202766	0.0502996	0.031803	0.0590776	0.0192629	0.106103	0.0114254	0.141319	0	0	0	0	0	0	0	0.193779	0.202661	0.169744	0.196914	0.193256	0.18615
	Du145	0.129333	0.139221	0.231684	0.373166	0.473308	0.415242	0.344238	0.148267	0.160995	0.141745	0.118708	0.202125	0.107453	0	0.163099	0.171409	0.0995635	0.0410772	0.0885184	0.0071004	0	0.127124	0.137012	0.128912	0.0522274	0.0482302	0	0	0.176879	0.117446	0.0869405	0	0	0
	LNCaP	0	0	0	0.240603	0.350758	0.352965	0.390479	0	0.0839634	0.01154	0.0474261	0.0251058	0.192852	0.29711	0.212821	0.211374	0.209492	0.276598	0.198242	0.112325	0.125167	0	0	0	0	0	0	0	0.170821	0.123069	0.20971	0.183374	0	0.0615707
	C4-2	0	0	0.0559554	0.291085	0.444568	0.516909	0.555833	0	0	0	0	0	0.179626	0.300311	0	0.0314539	0.0536681	0.0403706	0	0.0574674	0.072083	0	0	0	0	0	0	0.0461859	0.0373467	0.0831707	0.0892573	0	0.0385873	0
	PC3	0.0747593	0	0.0164535	0.205166	0.406811	0.448735	0.352278	0.129616	0.0941586	0	0.0478158	0.0826268	0.200208	0.0805791	0.110648	0	0	0.0250754	0.0785314	0.0201178	0.0747593	0	0	0	0	0	0	0	0.125521	0	0.0980385	0.0668918	0.0851056	0
	Average all	0.0604185	0.0425392	0.0971248	0.284527	0.387373	0.381656	0.345289	0.0832436	0.076705	0.0522717	0.0540166	0.0761193	0.146576	0.146794	0.10139	0.0743399	0.083385	0.0706808	0.0785657	0.0347393	0.0688882	0.0371766	0.0256421	0.0450714	0.0313411	0.00858298	0.00573942	0.00769764	0.119891	0.0956703	0.108948	0.0745299	0.0528249	0.0412868
	Average PTEN-	0.0249198	0	0.0241363	0.245618	0.400712	0.439536	0.432863	0.0432054	0.059374	0.00384666	0.0317473	0.0359109	0.190895	0.226	0.107823	0.0809425	0.0877202	0.114015	0.0922578	0.0633034	0.0906699	0	0	0	0	0	0	0.0153953	0.111229	0.0687466	0.132335	0.0834218	0.041231	0.0205236
	Averge PTEN+	0.0959173	0.0850784	0.170113	0.323435	0.374033	0.323776	0.257714	0.123282	0.0940361	0.100697	0.076286	0.116328	0.102257	0.0675886	0.0949563	0.0677373	0.0790499	0.027347	0.0648737	0.00617526	0.0471065	0.0743533	0.0512842	0.0901428	0.0626821	0.017166	0.0114788	0	0.128552	0.122594	0.0855614	0.0656379	0.0644187	0.0620501
		p-RPS6 (% inhibition) at 24h
		Gedatolisib							Samotolisib (nM)							Alpelisib							Capivasertib (nM)
		Geda 1.4	Geda 4.1	Geda 12	Gedaa 37	Geda 111	Geda 333	Geda 1000	Samo 1.4	Samo 4.1	Samo 12	Samo 37	Samo 111	Samo 333	Samo 1000	Alpe 1.4	Alpe 4.1	Alpe 12	Alpe 37	Alpe 111	Alpe 333	Alpe 1000	Capi 1.4	Capi 4.1	Capi 12	Capi 37	Capi 111	Capi 333	Capi 1000	Eve 1.4	Eve 4.1	Eve 12	Eve 37	Eve 111	Eve 333
	22RV1	0	0.453843	0.396784	0.552848	0.541463	0.432205	0	0	0.0932454	0.092047	0.124938	0.401378	0.45644	0	0	0.205899	0.00103199	0.197443	0.348846	0.38187	0.23566	0	0.0610207	0	0.0477712	0.219615	0.264023	0.25377	0.475216	0.508905	0.49246	0.406305	0	0
	MDA-PCa-2b	0.0370592	0.364629	0.509626	0.562314	0.576201	0.591069	0.511831	0	0.19047	0.262192	0.363812	0.478012	0.583227	0.55823	0	0.0060177	0.0370592	0.00364874	0.0635262	0.191287	0	0	0	0.0913819	0	0	0.0194963	0.0583799	0.59744	0.573097	0.586739	0.562478	0.574159	0.603812
	Du145	0.227829	0.33061	0.543284	0.459414	0.518673	0.379933	0.23736	0.17548	0.0942835	0.184759	0.176236	0.494969	0.379227	0.357793	0.108505	0.254407	0.21986	0.162468	0.340797	0.281337	0.315127	0.163124	0.154601	0.0911567	0	0.14164	0.189954	0.240386	0.52074	0.412865	0.540812	0.337116	0.149053	0.150062
	LNCaP	0	0.174147	0.440039	0.710755	0.600155	0.680917	0.565509	0	0.0629722	0.0842647	0	0.280625	0.350796	0.204368	0	0.106563	0	0.27029	0	0	0.131769	0	0.0658314	0.283772	0.297077	0.199001	0.580093	0.490243	0.569455	0.484221	0.639306	0.653203	0.622838	0.435071
	C4-2	0.0286373	0.161469	0.409902	0.57578	0.491688	0.157788	0	0	0	0	0.0483356	0.173927	0.0251183	0	0	0	0	0.00817053	0	0	0	0	0.112284	0.0996238	0.199288	0.265744	0.392388	0.384905	0.628443	0.594143	0.590786	0.552522	0.499697	0.402378
	PC3	0.018044	0.22132	0.595565	0.464195	0.428726	0.343934	0.56731	0.122805	0	0.20352	0.0626356	0.359538	0.36095	0.472795	0	0	0	0.0782139	0.125628	0.223542	0	0	0.243093	0.212511	0.0144108	0.101137	0	0	0.44399	0.395008	0.513884	0.569976	0.310425	0.451022
	Average all	0.0519282	0.284336	0.482533	0.554218	0.526151	0.430974	0.313668	0.0497142	0.0734951	0.137797	0.129326	0.364742	0.359293	0.265531	0.0180842	0.0954811	0.0429919	0.120039	0.146466	0.179673	0.113759	0.0271873	0.106138	0.129741	0.0930913	0.154523	0.240992	0.237947	0.539214	0.494707	0.560665	0.5136	0.359362	0.340391
	Average PTEN-	0.0155604	0.185645	0.481835	0.583577	0.506856	0.394213	0.377606	0.0409352	0.0209907	0.0959282	0.0369904	0.271363	0.245621	0.225721	0	0.0355211	0	0.118892	0.0418761	0.0745139	0.0439231	0	0.140403	0.198636	0.170259	0.188628	0.32416	0.291716	0.547296	0.491124	0.581325	0.5919	0.477653	0.42949
	Averge PTEN+	0.088296	0.383027	0.483231	0.524859	0.545446	0.467735	0.249731	0.0584932	0.126	0.179666	0.221662	0.45812	0.472965	0.305341	0.0361685	0.155441	0.0859838	0.121187	0.251057	0.284831	0.183596	0.0543746	0.0718738	0.0608462	0.0159237	0.120418	0.157825	0.184179	0.531132	0.498289	0.540004	0.4353	0.241071	0.251291

## Sheet: Table S10
	Table S10. List of genes used in temporal transcript-mapping plots
	PAM signaling genes (1)				Hypoxia genes (2)				Glucose metabolism genes (3)
	Gene symbol	Ensembl_ID	Description		Gene symbol	Ensembl_ID	Description		Gene symbol	Ensembl_ID	Description
	CDKN1A	ENSG00000124762	cyclin dependent kinase inhibitor 1A [Source:HGNC Symbol;Acc:HGNC:1784]		SLC2A1	ENSG00000117394	solute carrier family 2 member 1 [Source:HGNC Symbol;Acc:HGNC:11005]		AAAS	ENSG00000094914	aladin WD repeat nucleoporin [Source:HGNC Symbol;Acc:HGNC:13666]
	DDIT3	ENSG00000175197	DNA damage inducible transcript 3 [Source:HGNC Symbol;Acc:HGNC:2726]		HK2	ENSG00000159399	hexokinase 2 [Source:HGNC Symbol;Acc:HGNC:4923]		ADPGK	ENSG00000159322	ADP dependent glucokinase [Source:HGNC Symbol;Acc:HGNC:25250]
	DDIT3	ENSG00000285133	novel protein		PFKA	None	None		ALDOA	ENSG00000149925	aldolase, fructose-bisphosphate A [Source:HGNC Symbol;Acc:HGNC:414]
	CXCR4	ENSG00000121966	C-X-C motif chemokine receptor 4 [Source:HGNC Symbol;Acc:HGNC:2561]		ALDOA	ENSG00000149925	aldolase, fructose-bisphosphate A [Source:HGNC Symbol;Acc:HGNC:414]		ALDOB	ENSG00000136872	aldolase, fructose-bisphosphate B [Source:HGNC Symbol;Acc:HGNC:417]
	SLC2A1	ENSG00000117394	solute carrier family 2 member 1 [Source:HGNC Symbol;Acc:HGNC:11005]		GAPDH	ENSG00000111640	glyceraldehyde-3-phosphate dehydrogenase [Source:HGNC Symbol;Acc:HGNC:4141]		ALDOC	ENSG00000109107	aldolase, fructose-bisphosphate C [Source:HGNC Symbol;Acc:HGNC:418]
	PDK1	ENSG00000152256	pyruvate dehydrogenase kinase 1 [Source:HGNC Symbol;Acc:HGNC:8809]		ENO1	ENSG00000074800	enolase 1 [Source:HGNC Symbol;Acc:HGNC:3350]		BPGM	ENSG00000172331	bisphosphoglycerate mutase [Source:HGNC Symbol;Acc:HGNC:1093]
	SQSTM1	ENSG00000161011	sequestosome 1 [Source:HGNC Symbol;Acc:HGNC:11280]		LDHA	ENSG00000134333	lactate dehydrogenase A [Source:HGNC Symbol;Acc:HGNC:6535]		ENO1	ENSG00000074800	enolase 1 [Source:HGNC Symbol;Acc:HGNC:3350]
	PIK3R3	ENSG00000117461	phosphoinositide-3-kinase regulatory subunit 3 [Source:HGNC Symbol;Acc:HGNC:8981]		CA9	ENSG00000107159	carbonic anhydrase 9 [Source:HGNC Symbol;Acc:HGNC:1383]		ENO2	ENSG00000111674	enolase 2 [Source:HGNC Symbol;Acc:HGNC:3353]
	TRIB3	ENSG00000101255	tribbles pseudokinase 3 [Source:HGNC Symbol;Acc:HGNC:16228]		BNIP3	ENSG00000176171	BCL2 interacting protein 3 [Source:HGNC Symbol;Acc:HGNC:1084]		ENO3	ENSG00000108515	enolase 3 [Source:HGNC Symbol;Acc:HGNC:3354]
	UBE2D3	ENSG00000109332	ubiquitin conjugating enzyme E2 D3 [Source:HGNC Symbol;Acc:HGNC:12476]		VEGFA	ENSG00000112715	vascular endothelial growth factor A [Source:HGNC Symbol;Acc:HGNC:12680]		ENO4	ENSG00000188316	enolase 4 [Source:HGNC Symbol;Acc:HGNC:31670]
	HSP90B1	ENSG00000166598	heat shock protein 90 beta family member 1 [Source:HGNC Symbol;Acc:HGNC:12028]		ADM	ENSG00000148926	adrenomedullin [Source:HGNC Symbol;Acc:HGNC:259]		FBP1	ENSG00000165140	fructose-bisphosphatase 1 [Source:HGNC Symbol;Acc:HGNC:3606]
	CALR	ENSG00000179218	calreticulin [Source:HGNC Symbol;Acc:HGNC:1455]		ANKRD37	ENSG00000186352	ankyrin repeat domain 37 [Source:HGNC Symbol;Acc:HGNC:29593]		FBP2	ENSG00000130957	fructose-bisphosphatase 2 [Source:HGNC Symbol;Acc:HGNC:3607]
	RIT1	ENSG00000143622	Ras like without CAAX 1 [Source:HGNC Symbol;Acc:HGNC:10023]		BINP3L	None	None		G6PC1	ENSG00000131482	glucose-6-phosphatase catalytic subunit 1 [Source:HGNC Symbol;Acc:HGNC:4056]
	MAP2K3	ENSG00000034152	mitogen-activated protein kinase kinase 3 [Source:HGNC Symbol;Acc:HGNC:6843]		EGLN3	ENSG00000129521	egl-9 family hypoxia inducible factor 3 [Source:HGNC Symbol;Acc:HGNC:14661]		G6PC2	ENSG00000152254	glucose-6-phosphatase catalytic subunit 2 [Source:HGNC Symbol;Acc:HGNC:28906]
	ACTR3	ENSG00000115091	actin related protein 3 [Source:HGNC Symbol;Acc:HGNC:170]		FAM162A	ENSG00000114023	family with sequence similarity 162 member A [Source:HGNC Symbol;Acc:HGNC:17865]		G6PC3	ENSG00000141349	glucose-6-phosphatase catalytic subunit 3 [Source:HGNC Symbol;Acc:HGNC:24861]
	ACTR2	ENSG00000138071	actin related protein 2 [Source:HGNC Symbol;Acc:HGNC:169]		KCTD1	ENSG00000134504	potassium channel tetramerization domain containing 1 [Source:HGNC Symbol;Acc:HGNC:18249]		GAPDH	ENSG00000111640	glyceraldehyde-3-phosphate dehydrogenase [Source:HGNC Symbol;Acc:HGNC:4141]
	DAPP1	ENSG00000070190	dual adaptor of phosphotyrosine and 3-phosphoinositides 1 [Source:HGNC Symbol;Acc:HGNC:16500]		LOX	ENSG00000113083	lysyl oxidase [Source:HGNC Symbol;Acc:HGNC:6664]		GAPDHS	ENSG00000105679	glyceraldehyde-3-phosphate dehydrogenase, spermatogenic [Source:HGNC Symbol;Acc:HGNC:24864]
	TBK1	ENSG00000183735	TANK binding kinase 1 [Source:HGNC Symbol;Acc:HGNC:11584]		NDRG1	ENSG00000104419	N-myc downstream regulated 1 [Source:HGNC Symbol;Acc:HGNC:7679]		GCK	ENSG00000106633	glucokinase [Source:HGNC Symbol;Acc:HGNC:4195]
	GSK3B	ENSG00000082701	glycogen synthase kinase 3 beta [Source:HGNC Symbol;Acc:HGNC:4617]		P4HA1	ENSG00000122884	prolyl 4-hydroxylase subunit alpha 1 [Source:HGNC Symbol;Acc:HGNC:8546]		GCKR	ENSG00000084734	glucokinase regulator [Source:HGNC Symbol;Acc:HGNC:4196]
	ACACA	ENSG00000278540	acetyl-CoA carboxylase alpha [Source:HGNC Symbol;Acc:HGNC:84]		P4HA2	ENSG00000072682	prolyl 4-hydroxylase subunit alpha 2 [Source:HGNC Symbol;Acc:HGNC:8547]		GNPDA1	ENSG00000113552	glucosamine-6-phosphate deaminase 1 [Source:HGNC Symbol;Acc:HGNC:4417]
	NFKBIB	ENSG00000104825	NFKB inhibitor beta [Source:HGNC Symbol;Acc:HGNC:7798]		PDK1	ENSG00000152256	pyruvate dehydrogenase kinase 1 [Source:HGNC Symbol;Acc:HGNC:8809]		GNPDA2	ENSG00000163281	glucosamine-6-phosphate deaminase 2 [Source:HGNC Symbol;Acc:HGNC:21526]
	SLA	ENSG00000155926	Src like adaptor [Source:HGNC Symbol;Acc:HGNC:10902]		PFKB3	None	None		GOT1	ENSG00000120053	glutamic-oxaloacetic transaminase 1 [Source:HGNC Symbol;Acc:HGNC:4432]
									GOT2	ENSG00000125166	glutamic-oxaloacetic transaminase 2 [Source:HGNC Symbol;Acc:HGNC:4433]
	(1) Overlap genes between HALLMARK_PI3K_AKT_MTOR_SIGNALING and HALLMARK_MTORC1_SIGNALING gene sets								GPI	ENSG00000105220	glucose-6-phosphate isomerase [Source:HGNC Symbol;Acc:HGNC:4458]
									HK1	ENSG00000156515	hexokinase 1 [Source:HGNC Symbol;Acc:HGNC:4922]
	(2) Hypoxia transcripts - combining the 15-gene universal hypoxia classifier (10.1016/j.radonc.2015.06.028) and Maaty PCa signature (10.1126/sciadv.abo2295)								HK2	ENSG00000159399	hexokinase 2 [Source:HGNC Symbol;Acc:HGNC:4923]
									HK3	ENSG00000160883	hexokinase 3 [Source:HGNC Symbol;Acc:HGNC:4925]
	(3) REACTOME glucose metabolism human gene set (R-HSA-70326) - a subset of genes shown below are plotted to represent families of closely related genes								HKDC1	ENSG00000156510	hexokinase domain containing 1 [Source:HGNC Symbol;Acc:HGNC:23302]
									MDH1	ENSG00000014641	malate dehydrogenase 1 [Source:HGNC Symbol;Acc:HGNC:6970]
									MDH2	ENSG00000146701	malate dehydrogenase 2 [Source:HGNC Symbol;Acc:HGNC:6971]
									NDC1	ENSG00000058804	NDC1 transmembrane nucleoporin [Source:HGNC Symbol;Acc:HGNC:25525]
									NUP107	ENSG00000111581	nucleoporin 107 [Source:HGNC Symbol;Acc:HGNC:29914]
									NUP133	ENSG00000069248	nucleoporin 133 [Source:HGNC Symbol;Acc:HGNC:18016]
									NUP153	ENSG00000124789	nucleoporin 153 [Source:HGNC Symbol;Acc:HGNC:8062]
									NUP155	ENSG00000113569	nucleoporin 155 [Source:HGNC Symbol;Acc:HGNC:8063]
									NUP160	ENSG00000030066	nucleoporin 160 [Source:HGNC Symbol;Acc:HGNC:18017]
									NUP188	ENSG00000095319	nucleoporin 188 [Source:HGNC Symbol;Acc:HGNC:17859]
									NUP205	ENSG00000155561	nucleoporin 205 [Source:HGNC Symbol;Acc:HGNC:18658]
									NUP210	ENSG00000132182	nucleoporin 210 [Source:HGNC Symbol;Acc:HGNC:30052]
									NUP214	ENSG00000126883	nucleoporin 214 [Source:HGNC Symbol;Acc:HGNC:8064]
									NUP35	ENSG00000163002	nucleoporin 35 [Source:HGNC Symbol;Acc:HGNC:29797]
									NUP37	ENSG00000075188	nucleoporin 37 [Source:HGNC Symbol;Acc:HGNC:29929]
									NUP42	ENSG00000136243	nucleoporin 42 [Source:HGNC Symbol;Acc:HGNC:17010]
									NUP43	ENSG00000120253	nucleoporin 43 [Source:HGNC Symbol;Acc:HGNC:21182]
									NUP50	ENSG00000093000	nucleoporin 50 [Source:HGNC Symbol;Acc:HGNC:8065]
									NUP54	ENSG00000138750	nucleoporin 54 [Source:HGNC Symbol;Acc:HGNC:17359]
									NUP58	ENSG00000139496	nucleoporin 58 [Source:HGNC Symbol;Acc:HGNC:20261]
									NUP62	ENSG00000213024	nucleoporin 62 [Source:HGNC Symbol;Acc:HGNC:8066]
									NUP85	ENSG00000125450	nucleoporin 85 [Source:HGNC Symbol;Acc:HGNC:8734]
									NUP88	ENSG00000108559	nucleoporin 88 [Source:HGNC Symbol;Acc:HGNC:8067]
									NUP93	ENSG00000102900	nucleoporin 93 [Source:HGNC Symbol;Acc:HGNC:28958]
									NUP98	ENSG00000110713	nucleoporin 98 and 96 precursor [Source:HGNC Symbol;Acc:HGNC:8068]
									PC	ENSG00000173599	pyruvate carboxylase [Source:HGNC Symbol;Acc:HGNC:8636]
									PCK1	ENSG00000124253	phosphoenolpyruvate carboxykinase 1 [Source:HGNC Symbol;Acc:HGNC:8724]
									PCK2	ENSG00000100889	phosphoenolpyruvate carboxykinase 2, mitochondrial [Source:HGNC Symbol;Acc:HGNC:8725]
									PFKFB1	ENSG00000158571	6-phosphofructo-2-kinase/fructose-2,6-biphosphatase 1 [Source:HGNC Symbol;Acc:HGNC:8872]
									PFKFB2	ENSG00000123836	6-phosphofructo-2-kinase/fructose-2,6-biphosphatase 2 [Source:HGNC Symbol;Acc:HGNC:8873]
									PFKFB3	ENSG00000170525	6-phosphofructo-2-kinase/fructose-2,6-biphosphatase 3 [Source:HGNC Symbol;Acc:HGNC:8874]
									PFKFB4	ENSG00000114268	6-phosphofructo-2-kinase/fructose-2,6-biphosphatase 4 [Source:HGNC Symbol;Acc:HGNC:8875]
									PFKL	ENSG00000141959	phosphofructokinase, liver type [Source:HGNC Symbol;Acc:HGNC:8876]
									PFKM	ENSG00000152556	phosphofructokinase, muscle [Source:HGNC Symbol;Acc:HGNC:8877]
									PFKP	ENSG00000067057	phosphofructokinase, platelet [Source:HGNC Symbol;Acc:HGNC:8878]
									PGAM1	ENSG00000171314	phosphoglycerate mutase 1 [Source:HGNC Symbol;Acc:HGNC:8888]
									PGAM2	ENSG00000164708	phosphoglycerate mutase 2 [Source:HGNC Symbol;Acc:HGNC:8889]
									PGK1	ENSG00000102144	phosphoglycerate kinase 1 [Source:HGNC Symbol;Acc:HGNC:8896]
									PGK2	ENSG00000170950	phosphoglycerate kinase 2 [Source:HGNC Symbol;Acc:HGNC:8898]
									PGM2L1	ENSG00000165434	phosphoglucomutase 2 like 1 [Source:HGNC Symbol;Acc:HGNC:20898]
									PGP	ENSG00000184207	phosphoglycolate phosphatase [Source:HGNC Symbol;Acc:HGNC:8909]
									PKLR	ENSG00000143627	pyruvate kinase L/R [Source:HGNC Symbol;Acc:HGNC:9020]
									PKM	ENSG00000067225	pyruvate kinase M1/2 [Source:HGNC Symbol;Acc:HGNC:9021]
									POM121	ENSG00000196313	POM121 transmembrane nucleoporin [Source:HGNC Symbol;Acc:HGNC:19702]
									POM121C	ENSG00000272391	POM121 transmembrane nucleoporin C [Source:HGNC Symbol;Acc:HGNC:34005]
									PPP2CA	ENSG00000113575	protein phosphatase 2 catalytic subunit alpha [Source:HGNC Symbol;Acc:HGNC:9299]
									PPP2CB	ENSG00000104695	protein phosphatase 2 catalytic subunit beta [Source:HGNC Symbol;Acc:HGNC:9300]
									PPP2R1A	ENSG00000105568	protein phosphatase 2 scaffold subunit Aalpha [Source:HGNC Symbol;Acc:HGNC:9302]
									PPP2R1B	ENSG00000137713	protein phosphatase 2 scaffold subunit Abeta [Source:HGNC Symbol;Acc:HGNC:9303]
									PPP2R5D	ENSG00000112640	protein phosphatase 2 regulatory subunit B'delta [Source:HGNC Symbol;Acc:HGNC:9312]
									PRKACA	ENSG00000072062	protein kinase cAMP-activated catalytic subunit alpha [Source:HGNC Symbol;Acc:HGNC:9380]
									PRKACB	ENSG00000142875	protein kinase cAMP-activated catalytic subunit beta [Source:HGNC Symbol;Acc:HGNC:9381]
									PRKACG	ENSG00000165059	protein kinase cAMP-activated catalytic subunit gamma [Source:HGNC Symbol;Acc:HGNC:9382]
									RAE1	ENSG00000101146	ribonucleic acid export 1 [Source:HGNC Symbol;Acc:HGNC:9828]
									RANBP2	ENSG00000153201	RAN binding protein 2 [Source:HGNC Symbol;Acc:HGNC:9848]
									SEC13	ENSG00000157020	SEC13 homolog, nuclear pore and COPII coat complex component [Source:HGNC Symbol;Acc:HGNC:10697]
									SEH1L	ENSG00000085415	SEH1 like nucleoporin [Source:HGNC Symbol;Acc:HGNC:30379]
									SLC25A1	ENSG00000100075	solute carrier family 25 member 1 [Source:HGNC Symbol;Acc:HGNC:10979]
									SLC25A10	ENSG00000183048	solute carrier family 25 member 10 [Source:HGNC Symbol;Acc:HGNC:10980]
									SLC25A11	ENSG00000108528	solute carrier family 25 member 11 [Source:HGNC Symbol;Acc:HGNC:10981]
									SLC25A12	ENSG00000115840	solute carrier family 25 member 12 [Source:HGNC Symbol;Acc:HGNC:10982]
									SLC25A13	ENSG00000004864	solute carrier family 25 member 13 [Source:HGNC Symbol;Acc:HGNC:10983]
									SLC37A1	ENSG00000160190	solute carrier family 37 member 1 [Source:HGNC Symbol;Acc:HGNC:11024]
									SLC37A2	ENSG00000134955	solute carrier family 37 member 2 [Source:HGNC Symbol;Acc:HGNC:20644]
									SLC37A4	ENSG00000137700	solute carrier family 37 member 4 [Source:HGNC Symbol;Acc:HGNC:4061]
									TPI1	ENSG00000111669	triosephosphate isomerase 1 [Source:HGNC Symbol;Acc:HGNC:12009]
									TPR	ENSG00000047410	translocated promoter region, nuclear basket protein [Source:HGNC Symbol;Acc:HGNC:12017]

[truncated: 6 more sheets: Table S11, Table S12, Table S13, Table S14, Table S15, Table S16]
